# Supplementary material for: Shichangpu–Xiyangshen Herb Extract Alleviates Cognitive Dysfunction in Type 1 Diabetes Through Metabolism of Arachidonic Acid Cyclooxygenase and Lipoxygenase
Source: Molecules. 2026 Apr 27;31(9):1446. doi: 10.3390/molecules31091446 (PMC13165223; doi:10.3390/molecules31091446)
Supplement: Supplementary file 1 [file molecules-31-01446-s001.zip]

Archive with 1 entries (1 files):
- molecules-4193128-supplementary.pdf
